# Supplementary material for: Whole-Genome Amplification—Surveying Yield, Reproducibility, and Heterozygous Balance, Reported by STR-Targeting MIPs
Source: Int J Mol Sci. 2022 May 31;23(11):6161. doi: 10.3390/ijms23116161 (PMC9181316; doi:10.3390/ijms23116161)
Supplement: Supplementary file 1 [file ijms-23-06161-s001.zip]

Archive with 1 entries (1 files):
- ijms-1728313-supplementary.pdf
